# Supplementary material for: Sleep disorders and psychological comorbidities in women with polycystic ovary syndrome – a cross-sectional study
Source: Arch Gynecol Obstet. 2025 May 13;312(2):573–82. doi: 10.1007/s00404-025-08049-9 (PMC12334535; doi:10.1007/s00404-025-08049-9)
Supplement: Supplementary file 3 — Supplementary file3 (XLSX 31 KB) [file 404_2025_8049_MOESM3_ESM.xlsx]

## Sheet: PCOSUmfrage
Variable	Variable Label	Response Code	Response Label	Variable Type	Input Type
CASE	Interview-Nummer (fortlaufend)			METRIC	TXT
AN02	Wurde bei Ihnen schon einmal ein Blutzucker-Test durchgeführt?	1	Ja	NOMINAL	MC
AN02	VorerkrankungenI	2	Nein	NOMINAL	MC
AN02	VorerkrankungenI	-9	nicht beantwortet	NOMINAL	MC
AN01	Ist bei Ihnen eine der folgenden Erkrankungen bekannt?	1	Diabetes mellitus	NOMINAL	MC
AN01	VorerkrankungenII	2	Schwangerschaftsdiabetes (aktuell oder in der Vergangenheit)	NOMINAL	MC
AN01	VorerkrankungenII	3	Diabetes-Vorstufe (bspw. Insulinresistenz)	NOMINAL	MC
AN01	VorerkrankungenII	4	Keine der genannten	NOMINAL	MC
AN01	VorerkrankungenII	-9	nicht beantwortet	NOMINAL	MC
AN04	Welche der folgenden Möglichkeiten bzgl. Ihrer erhöhten Zuckerwerte haben Sie ausprobiert?			METRIC	TXT
AN04_01	VorerkrankungenIV: Lebensstilveränderung (Ernährung, Bewegung, etc.)	1	nicht gewählt	DICHOTOMOUS	CK
AN04_01	VorerkrankungenIV: Lebensstilveränderung (Ernährung, Bewegung, etc.)	2	ausgewählt	DICHOTOMOUS	CK
AN04_02	VorerkrankungenIV: Medikamente	1	nicht gewählt	DICHOTOMOUS	CK
AN04_02	VorerkrankungenIV: Medikamente	2	ausgewählt	DICHOTOMOUS	CK
AN04_03	VorerkrankungenIV: bariatrische Operationen (z.B. Magen-Bypass)	1	nicht gewählt	DICHOTOMOUS	CK
AN04_03	VorerkrankungenIV: bariatrische Operationen (z.B. Magen-Bypass)	2	ausgewählt	DICHOTOMOUS	CK
AN04_04	VorerkrankungenIV: Andere, bitte führen Sie aus	1	nicht gewählt	DICHOTOMOUS	CK
AN04_04	VorerkrankungenIV: Andere, bitte führen Sie aus	2	ausgewählt	DICHOTOMOUS	CK
AN04_04a	VorerkrankungenIV: Andere, bitte führen Sie aus (offene Eingabe)			TEXT	TXT
AN05	Bitte kreuzen Sie die zutreffenden Medikamente an:			METRIC	TXT
AN05_01	VorerkrankungenV: Metformin	1	nicht gewählt	DICHOTOMOUS	CK
AN05_01	VorerkrankungenV: Metformin	2	ausgewählt	DICHOTOMOUS	CK
AN05_02	VorerkrankungenV: andere Diabetes-Tabletten	1	nicht gewählt	DICHOTOMOUS	CK
AN05_02	VorerkrankungenV: andere Diabetes-Tabletten	2	ausgewählt	DICHOTOMOUS	CK
AN05_03	VorerkrankungenV: Insulin (Spritzen/Pen)	1	nicht gewählt	DICHOTOMOUS	CK
AN05_03	VorerkrankungenV: Insulin (Spritzen/Pen)	2	ausgewählt	DICHOTOMOUS	CK
AN05_04	VorerkrankungenV: Andere	1	nicht gewählt	DICHOTOMOUS	CK
AN05_04	VorerkrankungenV: Andere	2	ausgewählt	DICHOTOMOUS	CK
AN08	Welche der Massnahmen führen Sie aktuell noch durch?			METRIC	TXT
AN08_01	VorerkrankungenVII: Lebensstilveränderung (Ernährung, Bewegung, etc.)	1	nicht gewählt	DICHOTOMOUS	CK
AN08_01	VorerkrankungenVII: Lebensstilveränderung (Ernährung, Bewegung, etc.)	2	ausgewählt	DICHOTOMOUS	CK
AN08_02	VorerkrankungenVII: Medikamente	1	nicht gewählt	DICHOTOMOUS	CK
AN08_02	VorerkrankungenVII: Medikamente	2	ausgewählt	DICHOTOMOUS	CK
AN08_03	VorerkrankungenVII: Psychotherapie	1	nicht gewählt	DICHOTOMOUS	CK
AN08_03	VorerkrankungenVII: Psychotherapie	2	ausgewählt	DICHOTOMOUS	CK
AN08_04	VorerkrankungenVII: bariatrische Operationen (z.B. Magen-Bypass)	1	nicht gewählt	DICHOTOMOUS	CK
AN08_04	VorerkrankungenVII: bariatrische Operationen (z.B. Magen-Bypass)	2	ausgewählt	DICHOTOMOUS	CK
AN08_05	VorerkrankungenVII: Andere	1	nicht gewählt	DICHOTOMOUS	CK
AN08_05	VorerkrankungenVII: Andere	2	ausgewählt	DICHOTOMOUS	CK
AN08_06	VorerkrankungenVII: Keine mehr	1	nicht gewählt	DICHOTOMOUS	CK
AN08_06	VorerkrankungenVII: Keine mehr	2	ausgewählt	DICHOTOMOUS	CK
AN09	Bitte kreuzen Sie die zutreffenden Medikamente, die Sie aktuell einnehmen, an:	1	Metformin	NOMINAL	MC
AN09	VorerkrankungenVIII	2	andere Diabetes-Tabletten	NOMINAL	MC
AN09	VorerkrankungenVIII	3	Insulin (Spritzen/Pen)	NOMINAL	MC
AN09	VorerkrankungenVIII	4	Andere - Bitte führen Sie hier die Medikamente auf:	NOMINAL	MC
AN09	VorerkrankungenVIII	-9	nicht beantwortet	NOMINAL	MC
AN09_04	VorerkrankungenVIII: Andere - Bitte führen Sie hier die Medikamente auf			TEXT	TXT
AN13	Nehmen Sie aktuell ein hormonelles Kontrazeptivum ein?	1	Ja	NOMINAL	MC
AN13	VorerkrankungenXI	2	Nein	NOMINAL	MC
AN13	VorerkrankungenXI	-9	nicht beantwortet	NOMINAL	MC
AN12	Welches hormonelle Kontrazeptivum nehmen Sie aktuell ein?	1	kombiniertes orales Kontrazeptivum ("Pille")	NOMINAL	MC
AN12	VorerkrankungenXII	2	Gestagen-Monopille ("Minipille" oder "POP")	NOMINAL	MC
AN12	VorerkrankungenXII	3	Vaginal-Ring	NOMINAL	MC
AN12	VorerkrankungenXII	4	Hormonspirale	NOMINAL	MC
AN12	VorerkrankungenXII	5	Hormonspritze	NOMINAL	MC
AN12	VorerkrankungenXII	6	Hormonstäbchen	NOMINAL	MC
AN12	VorerkrankungenXII	7	Hormonpflaster	NOMINAL	MC
AN12	VorerkrankungenXII	8	Andere - bitte führen Sie aus:	NOMINAL	MC
AN12	VorerkrankungenXII	-9	nicht beantwortet	NOMINAL	MC
AN12_08	VorerkrankungenXII: Andere - bitte führen Sie aus			TEXT	TXT
AN14	Sind bei Ihnen noch andere Vorerkrankungen bekannt?	1	Ja	NOMINAL	MC
AN14	VorerkrankungenXIII	2	Nein	NOMINAL	MC
AN14	VorerkrankungenXIII	-9	nicht beantwortet	NOMINAL	MC
AN18_01	Welche Vorerkrankungen sind bei Ihnen bekannt? Bitte führen Sie aus:			TEXT	TXT
AN16	Nehmen Sie aktuell Medikamente ein?	1	Ja	NOMINAL	MC
AN16	VorerkrankungenXV	2	Nein	NOMINAL	MC
AN16	VorerkrankungenXV	-9	nicht beantwortet	NOMINAL	MC
AN17_01	Welche Medikamente nehmen Sie ein? Bitte führen Sie aus:			TEXT	TXT
AN17_02	VorerkrankungenXVI: 2.			TEXT	TXT
AN17_03	VorerkrankungenXVI: 3.			TEXT	TXT
AN17_04	VorerkrankungenXVI: 4.			TEXT	TXT
AN17_05	VorerkrankungenXVI: 5.			TEXT	TXT
AN17_06	VorerkrankungenXVI: 6.			TEXT	TXT
AN17_07	VorerkrankungenXVI: 7.			TEXT	TXT
AN17_08	VorerkrankungenXVI: 8.			TEXT	TXT
AN17_09	VorerkrankungenXVI: 9.			TEXT	TXT
AN17_10	VorerkrankungenXVI: 10.			TEXT	TXT
AN19	Rauchen Sie?	1	Ja	NOMINAL	MC
AN19	VorerkrankungenXVII	2	Nein	NOMINAL	MC
AN19	VorerkrankungenXVII	-9	nicht beantwortet	NOMINAL	MC
AN20	Rauchen Sie mehr als 15 Zigaretten am Tag? (Oder äquivalent zu 15 Zigaretten)	1	Ja	NOMINAL	MC
AN20	VorerkrankungenXVIII	2	Nein	NOMINAL	MC
AN20	VorerkrankungenXVIII	-9	nicht beantwortet	NOMINAL	MC
AN30	Wünschen Sie sich irgendwann einmal Kinder?	1	Ja	NOMINAL	MC
AN30	Kinderwunsch/SSVIII	2	Nein	NOMINAL	MC
AN30	Kinderwunsch/SSVIII	3	Weiß nicht	NOMINAL	MC
AN30	Kinderwunsch/SSVIII	-9	nicht beantwortet	NOMINAL	MC
AN31	Haben Sie aktuell einen Kinderwunsch?	1	Ja	NOMINAL	MC
AN31	Kinderwunsch/SSIX	2	Nein	NOMINAL	MC
AN31	Kinderwunsch/SSIX	-9	nicht beantwortet	NOMINAL	MC
AN32	Ungefähr wie lange haben Sie schon einen aktuellen Kinderwunsch?	1	bis 1 Monat	NOMINAL	MC
AN32	Kinderwunsch/SSX	2	1-3 Monate	NOMINAL	MC
AN32	Kinderwunsch/SSX	3	3-6 Monate	NOMINAL	MC
AN32	Kinderwunsch/SSX	4	6-9 Monate	NOMINAL	MC
AN32	Kinderwunsch/SSX	5	9-12 Monate	NOMINAL	MC
AN32	Kinderwunsch/SSX	6	1-2 Jahre	NOMINAL	MC
AN32	Kinderwunsch/SSX	7	2-3 Jahre	NOMINAL	MC
AN32	Kinderwunsch/SSX	8	3-4 Jahre	NOMINAL	MC
AN32	Kinderwunsch/SSX	9	über 4 Jahre	NOMINAL	MC
AN32	Kinderwunsch/SSX	10	Unbekannt	NOMINAL	MC
AN32	Kinderwunsch/SSX	-9	nicht beantwortet	NOMINAL	MC
AN33	Haben Sie schon einmal über 1 Jahr erfolglos versucht schwanger zu werden?	1	Ja	NOMINAL	MC
AN33	Kinderwunsch/SSXI	2	Nein	NOMINAL	MC
AN33	Kinderwunsch/SSXI	-9	nicht beantwortet	NOMINAL	MC
AN34	Befinden Sie sich aktuell in einer Kinderwunschtherapie?	1	Ja	NOMINAL	MC
AN34	Kinderwunsch/SSXII	2	Nein	NOMINAL	MC
AN34	Kinderwunsch/SSXII	-9	nicht beantwortet	NOMINAL	MC
AN35_01	Wie lange befinden Sie sich in einer Kinderwunschtherapie?			TEXT	TXT
CD16_01	StopBang: Schnarchen Sie laut (so laut, dass es durch geschlossene Türen hörbar ist oder dass Ihr/e Bettnachbar:in Sie nachts mit dem Ellbogen anstößt, weil Sie schnarchen)?	1	Ja	ORDINAL	MC
CD16_01	StopBang: Schnarchen Sie laut (so laut, dass es durch geschlossene Türen hörbar ist oder dass Ihr/e Bettnachbar:in Sie nachts mit dem Ellbogen anstößt, weil Sie schnarchen)?	2	Nein	ORDINAL	MC
CD16_01	StopBang: Schnarchen Sie laut (so laut, dass es durch geschlossene Türen hörbar ist oder dass Ihr/e Bettnachbar:in Sie nachts mit dem Ellbogen anstößt, weil Sie schnarchen)?	-9	nicht beantwortet	ORDINAL	MC
CD16_02	StopBang: Sind Sie tagsüber oft müde, erschöpft oder schläfrig (schlafen Sie z. B. beim Autofahren ein)?	1	Ja	ORDINAL	MC
CD16_02	StopBang: Sind Sie tagsüber oft müde, erschöpft oder schläfrig (schlafen Sie z. B. beim Autofahren ein)?	2	Nein	ORDINAL	MC
CD16_02	StopBang: Sind Sie tagsüber oft müde, erschöpft oder schläfrig (schlafen Sie z. B. beim Autofahren ein)?	-9	nicht beantwortet	ORDINAL	MC
CD16_03	StopBang: Ist es schon einmal jemandem aufgefallen, dass Sie im Schlaf aufhören zu atmen oder keine Luft mehr bekommen/nach Luft schnappen?	1	Ja	ORDINAL	MC
CD16_03	StopBang: Ist es schon einmal jemandem aufgefallen, dass Sie im Schlaf aufhören zu atmen oder keine Luft mehr bekommen/nach Luft schnappen?	2	Nein	ORDINAL	MC
CD16_03	StopBang: Ist es schon einmal jemandem aufgefallen, dass Sie im Schlaf aufhören zu atmen oder keine Luft mehr bekommen/nach Luft schnappen?	-9	nicht beantwortet	ORDINAL	MC
CD16_04	StopBang: Haben Sie Bluthochdruck oder werden Sie dagegen behandelt?	1	Ja	ORDINAL	MC
CD16_04	StopBang: Haben Sie Bluthochdruck oder werden Sie dagegen behandelt?	2	Nein	ORDINAL	MC
CD16_04	StopBang: Haben Sie Bluthochdruck oder werden Sie dagegen behandelt?	-9	nicht beantwortet	ORDINAL	MC
CD16_05	StopBang: Haben Sie eine Kragenweite von 41 cm oder mehr? (Gemessen um den Kehlkopf)	1	Ja	ORDINAL	MC
CD16_05	StopBang: Haben Sie eine Kragenweite von 41 cm oder mehr? (Gemessen um den Kehlkopf)	2	Nein	ORDINAL	MC
CD16_05	StopBang: Haben Sie eine Kragenweite von 41 cm oder mehr? (Gemessen um den Kehlkopf)	-9	nicht beantwortet	ORDINAL	MC
CD24_01	GAD-7: a. Nervosität, Ängstlichkeit oder Anspannung	1	Überhaupt nicht	ORDINAL	MC
CD24_01	GAD-7: a. Nervosität, Ängstlichkeit oder Anspannung	2	An einzelnen Tagen	ORDINAL	MC
CD24_01	GAD-7: a. Nervosität, Ängstlichkeit oder Anspannung	3	An mehr als der Hälfte der Tage	ORDINAL	MC
CD24_01	GAD-7: a. Nervosität, Ängstlichkeit oder Anspannung	4	Beinahe jeden Tag	ORDINAL	MC
CD24_01	GAD-7: a. Nervosität, Ängstlichkeit oder Anspannung	-9	nicht beantwortet	ORDINAL	MC
CD24_02	GAD-7: b. Nicht in der Lage sein, Sorgen zu stoppen oder zu kontrollieren	1	Überhaupt nicht	ORDINAL	MC
CD24_02	GAD-7: b. Nicht in der Lage sein, Sorgen zu stoppen oder zu kontrollieren	2	An einzelnen Tagen	ORDINAL	MC
CD24_02	GAD-7: b. Nicht in der Lage sein, Sorgen zu stoppen oder zu kontrollieren	3	An mehr als der Hälfte der Tage	ORDINAL	MC
CD24_02	GAD-7: b. Nicht in der Lage sein, Sorgen zu stoppen oder zu kontrollieren	4	Beinahe jeden Tag	ORDINAL	MC
CD24_02	GAD-7: b. Nicht in der Lage sein, Sorgen zu stoppen oder zu kontrollieren	-9	nicht beantwortet	ORDINAL	MC
CD24_03	GAD-7: c. Übermäßige Sorgen bezüglich verschiedener Angelegenheiten	1	Überhaupt nicht	ORDINAL	MC
CD24_03	GAD-7: c. Übermäßige Sorgen bezüglich verschiedener Angelegenheiten	2	An einzelnen Tagen	ORDINAL	MC
CD24_03	GAD-7: c. Übermäßige Sorgen bezüglich verschiedener Angelegenheiten	3	An mehr als der Hälfte der Tage	ORDINAL	MC
CD24_03	GAD-7: c. Übermäßige Sorgen bezüglich verschiedener Angelegenheiten	4	Beinahe jeden Tag	ORDINAL	MC
CD24_03	GAD-7: c. Übermäßige Sorgen bezüglich verschiedener Angelegenheiten	-9	nicht beantwortet	ORDINAL	MC
CD24_04	GAD-7: d. Schwierigkeiten zu entspannen	1	Überhaupt nicht	ORDINAL	MC
CD24_04	GAD-7: d. Schwierigkeiten zu entspannen	2	An einzelnen Tagen	ORDINAL	MC
CD24_04	GAD-7: d. Schwierigkeiten zu entspannen	3	An mehr als der Hälfte der Tage	ORDINAL	MC
CD24_04	GAD-7: d. Schwierigkeiten zu entspannen	4	Beinahe jeden Tag	ORDINAL	MC
CD24_04	GAD-7: d. Schwierigkeiten zu entspannen	-9	nicht beantwortet	ORDINAL	MC
CD24_05	GAD-7: e. Rastlosigkeit, so dass Stillsitzen schwer fällt	1	Überhaupt nicht	ORDINAL	MC
CD24_05	GAD-7: e. Rastlosigkeit, so dass Stillsitzen schwer fällt	2	An einzelnen Tagen	ORDINAL	MC
CD24_05	GAD-7: e. Rastlosigkeit, so dass Stillsitzen schwer fällt	3	An mehr als der Hälfte der Tage	ORDINAL	MC
CD24_05	GAD-7: e. Rastlosigkeit, so dass Stillsitzen schwer fällt	4	Beinahe jeden Tag	ORDINAL	MC
CD24_05	GAD-7: e. Rastlosigkeit, so dass Stillsitzen schwer fällt	-9	nicht beantwortet	ORDINAL	MC
CD24_06	GAD-7: f. Schnelle Verärgerung oder Gereiztheit	1	Überhaupt nicht	ORDINAL	MC
CD24_06	GAD-7: f. Schnelle Verärgerung oder Gereiztheit	2	An einzelnen Tagen	ORDINAL	MC
CD24_06	GAD-7: f. Schnelle Verärgerung oder Gereiztheit	3	An mehr als der Hälfte der Tage	ORDINAL	MC
CD24_06	GAD-7: f. Schnelle Verärgerung oder Gereiztheit	4	Beinahe jeden Tag	ORDINAL	MC
CD24_06	GAD-7: f. Schnelle Verärgerung oder Gereiztheit	-9	nicht beantwortet	ORDINAL	MC
CD24_07	GAD-7: g. Gefühl der Angst, so als würde etwas Schlimmes passieren	1	Überhaupt nicht	ORDINAL	MC
CD24_07	GAD-7: g. Gefühl der Angst, so als würde etwas Schlimmes passieren	2	An einzelnen Tagen	ORDINAL	MC
CD24_07	GAD-7: g. Gefühl der Angst, so als würde etwas Schlimmes passieren	3	An mehr als der Hälfte der Tage	ORDINAL	MC
CD24_07	GAD-7: g. Gefühl der Angst, so als würde etwas Schlimmes passieren	4	Beinahe jeden Tag	ORDINAL	MC
CD24_07	GAD-7: g. Gefühl der Angst, so als würde etwas Schlimmes passieren	-9	nicht beantwortet	ORDINAL	MC
CD26_01	PSQI1: übliche Uhrzeit			TEXT	TXT
CD27_01	PSQI2: in Minuten			TEXT	TXT
CD28_01	PSQI3: übliche Uhrzeit			TEXT	TXT
CD29_01	PSQI4: Effektive Schlafzeit (Stunden) pro Nacht ... (Das muss nicht mit der Anzahl der Stunden, die Sie im Bett verbracht haben, übereinstimmen.)			TEXT	TXT
CD30_01	PSQI5: a) ... weil Sie nicht innerhalb von 30 Minuten einschlafen konnten?	1	Während der letzten vier Wochen gar nicht	ORDINAL	MC
CD30_01	PSQI5: a) ... weil Sie nicht innerhalb von 30 Minuten einschlafen konnten?	2	Weniger als einmal pro Woche	ORDINAL	MC
CD30_01	PSQI5: a) ... weil Sie nicht innerhalb von 30 Minuten einschlafen konnten?	3	Einmal oder zweimal pro Woche	ORDINAL	MC
CD30_01	PSQI5: a) ... weil Sie nicht innerhalb von 30 Minuten einschlafen konnten?	4	Dreimal oder häufiger pro Woche	ORDINAL	MC
CD30_01	PSQI5: a) ... weil Sie nicht innerhalb von 30 Minuten einschlafen konnten?	-9	nicht beantwortet	ORDINAL	MC
CD30_02	PSQI5: b) ... weil Sie mitten in der Nacht oder früh morgens aufgewacht sind?	1	Während der letzten vier Wochen gar nicht	ORDINAL	MC
CD30_02	PSQI5: b) ... weil Sie mitten in der Nacht oder früh morgens aufgewacht sind?	2	Weniger als einmal pro Woche	ORDINAL	MC
CD30_02	PSQI5: b) ... weil Sie mitten in der Nacht oder früh morgens aufgewacht sind?	3	Einmal oder zweimal pro Woche	ORDINAL	MC
CD30_02	PSQI5: b) ... weil Sie mitten in der Nacht oder früh morgens aufgewacht sind?	4	Dreimal oder häufiger pro Woche	ORDINAL	MC
CD30_02	PSQI5: b) ... weil Sie mitten in der Nacht oder früh morgens aufgewacht sind?	-9	nicht beantwortet	ORDINAL	MC
CD30_03	PSQI5: c) ... weil Sie aufstehen mußten, um zur Toilette zu gehen?	1	Während der letzten vier Wochen gar nicht	ORDINAL	MC
CD30_03	PSQI5: c) ... weil Sie aufstehen mußten, um zur Toilette zu gehen?	2	Weniger als einmal pro Woche	ORDINAL	MC
CD30_03	PSQI5: c) ... weil Sie aufstehen mußten, um zur Toilette zu gehen?	3	Einmal oder zweimal pro Woche	ORDINAL	MC
CD30_03	PSQI5: c) ... weil Sie aufstehen mußten, um zur Toilette zu gehen?	4	Dreimal oder häufiger pro Woche	ORDINAL	MC
CD30_03	PSQI5: c) ... weil Sie aufstehen mußten, um zur Toilette zu gehen?	-9	nicht beantwortet	ORDINAL	MC
CD30_04	PSQI5: d) ... weil Sie Beschwerden beim Atmen hatten?	1	Während der letzten vier Wochen gar nicht	ORDINAL	MC
CD30_04	PSQI5: d) ... weil Sie Beschwerden beim Atmen hatten?	2	Weniger als einmal pro Woche	ORDINAL	MC
CD30_04	PSQI5: d) ... weil Sie Beschwerden beim Atmen hatten?	3	Einmal oder zweimal pro Woche	ORDINAL	MC
CD30_04	PSQI5: d) ... weil Sie Beschwerden beim Atmen hatten?	4	Dreimal oder häufiger pro Woche	ORDINAL	MC
CD30_04	PSQI5: d) ... weil Sie Beschwerden beim Atmen hatten?	-9	nicht beantwortet	ORDINAL	MC
CD30_05	PSQI5: e) ... weil Sie husten mussten oder laut geschnarcht haben?	1	Während der letzten vier Wochen gar nicht	ORDINAL	MC
CD30_05	PSQI5: e) ... weil Sie husten mussten oder laut geschnarcht haben?	2	Weniger als einmal pro Woche	ORDINAL	MC
CD30_05	PSQI5: e) ... weil Sie husten mussten oder laut geschnarcht haben?	3	Einmal oder zweimal pro Woche	ORDINAL	MC
CD30_05	PSQI5: e) ... weil Sie husten mussten oder laut geschnarcht haben?	4	Dreimal oder häufiger pro Woche	ORDINAL	MC
CD30_05	PSQI5: e) ... weil Sie husten mussten oder laut geschnarcht haben?	-9	nicht beantwortet	ORDINAL	MC
CD30_06	PSQI5: f) ... weil Ihnen zu kalt war?	1	Während der letzten vier Wochen gar nicht	ORDINAL	MC
CD30_06	PSQI5: f) ... weil Ihnen zu kalt war?	2	Weniger als einmal pro Woche	ORDINAL	MC
CD30_06	PSQI5: f) ... weil Ihnen zu kalt war?	3	Einmal oder zweimal pro Woche	ORDINAL	MC
CD30_06	PSQI5: f) ... weil Ihnen zu kalt war?	4	Dreimal oder häufiger pro Woche	ORDINAL	MC
CD30_06	PSQI5: f) ... weil Ihnen zu kalt war?	-9	nicht beantwortet	ORDINAL	MC
CD30_07	PSQI5: g) ... weil Ihnen zu warm war?	1	Während der letzten vier Wochen gar nicht	ORDINAL	MC
CD30_07	PSQI5: g) ... weil Ihnen zu warm war?	2	Weniger als einmal pro Woche	ORDINAL	MC
CD30_07	PSQI5: g) ... weil Ihnen zu warm war?	3	Einmal oder zweimal pro Woche	ORDINAL	MC
CD30_07	PSQI5: g) ... weil Ihnen zu warm war?	4	Dreimal oder häufiger pro Woche	ORDINAL	MC
CD30_07	PSQI5: g) ... weil Ihnen zu warm war?	-9	nicht beantwortet	ORDINAL	MC
CD30_08	PSQI5: h) ... weil Sie schlecht geträumt hatten?	1	Während der letzten vier Wochen gar nicht	ORDINAL	MC
CD30_08	PSQI5: h) ... weil Sie schlecht geträumt hatten?	2	Weniger als einmal pro Woche	ORDINAL	MC
CD30_08	PSQI5: h) ... weil Sie schlecht geträumt hatten?	3	Einmal oder zweimal pro Woche	ORDINAL	MC
CD30_08	PSQI5: h) ... weil Sie schlecht geträumt hatten?	4	Dreimal oder häufiger pro Woche	ORDINAL	MC
CD30_08	PSQI5: h) ... weil Sie schlecht geträumt hatten?	-9	nicht beantwortet	ORDINAL	MC
CD30_09	PSQI5: i) ... weil Sie Schmerzen hatten?	1	Während der letzten vier Wochen gar nicht	ORDINAL	MC
CD30_09	PSQI5: i) ... weil Sie Schmerzen hatten?	2	Weniger als einmal pro Woche	ORDINAL	MC
CD30_09	PSQI5: i) ... weil Sie Schmerzen hatten?	3	Einmal oder zweimal pro Woche	ORDINAL	MC
CD30_09	PSQI5: i) ... weil Sie Schmerzen hatten?	4	Dreimal oder häufiger pro Woche	ORDINAL	MC
CD30_09	PSQI5: i) ... weil Sie Schmerzen hatten?	-9	nicht beantwortet	ORDINAL	MC
CD30_10	PSQI5: j) ... aus anderen Gründen? Bitte beschreiben: %input:ZE01_01%	1	Während der letzten vier Wochen gar nicht	ORDINAL	MC
CD30_10	PSQI5: j) ... aus anderen Gründen? Bitte beschreiben: %input:ZE01_01%	2	Weniger als einmal pro Woche	ORDINAL	MC
CD30_10	PSQI5: j) ... aus anderen Gründen? Bitte beschreiben: %input:ZE01_01%	3	Einmal oder zweimal pro Woche	ORDINAL	MC
CD30_10	PSQI5: j) ... aus anderen Gründen? Bitte beschreiben: %input:ZE01_01%	4	Dreimal oder häufiger pro Woche	ORDINAL	MC
CD30_10	PSQI5: j) ... aus anderen Gründen? Bitte beschreiben: %input:ZE01_01%	-9	nicht beantwortet	ORDINAL	MC
CD31	Wie würden Sie insgesamt die Qualität Ihres Schlafes während der letzten vier Wochen beurteilen?	1	Sehr gut	NOMINAL	MC
CD31	PSQI6	2	Ziemlich gut	NOMINAL	MC
CD31	PSQI6	3	Ziemlich schlecht	NOMINAL	MC
CD31	PSQI6	4	Sehr schlecht	NOMINAL	MC
CD31	PSQI6	-9	nicht beantwortet	NOMINAL	MC
CD32	Wie oft haben Sie während der letzten vier Wochen Schlafmittel eingenommen (vom Arzt verschriebene oder frei verkäufliche)?	1	Während der letzten vier Wochen gar nicht	NOMINAL	MC
CD32	PSQI7	2	Weniger als einmal pro Woche	NOMINAL	MC
CD32	PSQI7	3	Einmal oder zweimal pro Woche	NOMINAL	MC
CD32	PSQI7	4	Dreimal oder häufiger pro Woche	NOMINAL	MC
CD32	PSQI7	-9	nicht beantwortet	NOMINAL	MC
CD33	Wie oft hatten Sie während der letzten vier Wochen Schwierigkeiten wachzubleiben, etwa beim Autofahren, beim Essen oder bei gesellschaftlichen Anlässen?	1	Während der letzten vier Wochen gar nicht	NOMINAL	MC
CD33	PSQI8	2	Weniger als einmal pro Woche	NOMINAL	MC
CD33	PSQI8	3	Einmal oder zweimal pro Woche	NOMINAL	MC
CD33	PSQI8	4	Dreimal oder häufiger pro Woche	NOMINAL	MC
CD33	PSQI8	-9	nicht beantwortet	NOMINAL	MC
CD34	Hatten Sie während der letzten vier Wochen Probleme, mit genügend Schwung die üblichen Alltagsaufgaben zu erledigen?	1	Keine Probleme	NOMINAL	MC
CD34	PSQI9	2	Kaum Probleme	NOMINAL	MC
CD34	PSQI9	3	Etwas Probleme	NOMINAL	MC
CD34	PSQI9	4	Große Probleme	NOMINAL	MC
CD34	PSQI9	-9	nicht beantwortet	NOMINAL	MC
CD35	Schlafen Sie allein in Ihrem Zimmer?	1	Ja	NOMINAL	MC
CD35	PSQI10	2	Ja, aber ein/e Partner:in/Mitbewohner:in schläft in einem anderen Zimmer	NOMINAL	MC
CD35	PSQI10	3	Nein, der/die Partner:in schläft im selben Zimmer, aber nicht im selben Bett	NOMINAL	MC
CD35	PSQI10	4	Nein, der/die Partner:in schläft im selben Bett	NOMINAL	MC
CD35	PSQI10	-9	nicht beantwortet	NOMINAL	MC
CD36_01	PSQI11: a) Lautes Schnarchen	1	Während der letzten vier Wochen gar nicht	ORDINAL	MC
CD36_01	PSQI11: a) Lautes Schnarchen	2	Weniger als einmal pro Woche	ORDINAL	MC
CD36_01	PSQI11: a) Lautes Schnarchen	3	Einmal oder zweimal pro Woche	ORDINAL	MC
CD36_01	PSQI11: a) Lautes Schnarchen	4	Dreimal oder häufiger pro Woche	ORDINAL	MC
CD36_01	PSQI11: a) Lautes Schnarchen	-9	nicht beantwortet	ORDINAL	MC
CD36_02	PSQI11: b) Lange Atempausen während des Schlafes	1	Während der letzten vier Wochen gar nicht	ORDINAL	MC
CD36_02	PSQI11: b) Lange Atempausen während des Schlafes	2	Weniger als einmal pro Woche	ORDINAL	MC
CD36_02	PSQI11: b) Lange Atempausen während des Schlafes	3	Einmal oder zweimal pro Woche	ORDINAL	MC
CD36_02	PSQI11: b) Lange Atempausen während des Schlafes	4	Dreimal oder häufiger pro Woche	ORDINAL	MC
CD36_02	PSQI11: b) Lange Atempausen während des Schlafes	-9	nicht beantwortet	ORDINAL	MC
CD36_03	PSQI11: c) Zucken oder ruckartige Bewegungen der Beine während des Schlafes	1	Während der letzten vier Wochen gar nicht	ORDINAL	MC
CD36_03	PSQI11: c) Zucken oder ruckartige Bewegungen der Beine während des Schlafes	2	Weniger als einmal pro Woche	ORDINAL	MC
CD36_03	PSQI11: c) Zucken oder ruckartige Bewegungen der Beine während des Schlafes	3	Einmal oder zweimal pro Woche	ORDINAL	MC
CD36_03	PSQI11: c) Zucken oder ruckartige Bewegungen der Beine während des Schlafes	4	Dreimal oder häufiger pro Woche	ORDINAL	MC
CD36_03	PSQI11: c) Zucken oder ruckartige Bewegungen der Beine während des Schlafes	-9	nicht beantwortet	ORDINAL	MC
CD36_04	PSQI11: d) Nächtliche Phasen von Verwirrung oder Desorientierung während des Schlafes	1	Während der letzten vier Wochen gar nicht	ORDINAL	MC
CD36_04	PSQI11: d) Nächtliche Phasen von Verwirrung oder Desorientierung während des Schlafes	2	Weniger als einmal pro Woche	ORDINAL	MC
CD36_04	PSQI11: d) Nächtliche Phasen von Verwirrung oder Desorientierung während des Schlafes	3	Einmal oder zweimal pro Woche	ORDINAL	MC
CD36_04	PSQI11: d) Nächtliche Phasen von Verwirrung oder Desorientierung während des Schlafes	4	Dreimal oder häufiger pro Woche	ORDINAL	MC
CD36_04	PSQI11: d) Nächtliche Phasen von Verwirrung oder Desorientierung während des Schlafes	-9	nicht beantwortet	ORDINAL	MC
CD36_05	PSQI11: e) Oder andere Formen von Unruhe während des Schlafes. Bitte beschreiben: %input:ZE02_01%	1	Während der letzten vier Wochen gar nicht	ORDINAL	MC
CD36_05	PSQI11: e) Oder andere Formen von Unruhe während des Schlafes. Bitte beschreiben: %input:ZE02_01%	2	Weniger als einmal pro Woche	ORDINAL	MC
CD36_05	PSQI11: e) Oder andere Formen von Unruhe während des Schlafes. Bitte beschreiben: %input:ZE02_01%	3	Einmal oder zweimal pro Woche	ORDINAL	MC
CD36_05	PSQI11: e) Oder andere Formen von Unruhe während des Schlafes. Bitte beschreiben: %input:ZE02_01%	4	Dreimal oder häufiger pro Woche	ORDINAL	MC
CD36_05	PSQI11: e) Oder andere Formen von Unruhe während des Schlafes. Bitte beschreiben: %input:ZE02_01%	-9	nicht beantwortet	ORDINAL	MC
DG02	Wie alt waren Sie bei Ihrer allerersten Menstruation?	1	Alter bei erster Menstruation:	NOMINAL	MC
DG02	Menarche	2	noch keine Menstruation erlebt	NOMINAL	MC
DG02	Menarche	3	nicht bekannt	NOMINAL	MC
DG02	Menarche	-9	nicht beantwortet	NOMINAL	MC
DG02_01	Menarche: Alter bei erster Menstruation			TEXT	TXT
DG03	Sind Sie in der Postmenopause?	1	Ja, meine letzte Menstruation war vor	NOMINAL	MC
DG03	MenopauseI	2	Nein	NOMINAL	MC
DG03	MenopauseI	-9	nicht beantwortet	NOMINAL	MC
DG03_01	MenopauseI: Ja, meine letzte Menstruation war vor			TEXT	TXT
DG07	Sind Sie im Moment schwanger oder stillen?	1	Ja	NOMINAL	MC
DG07	Schwanger/Stillen	2	Nein	NOMINAL	MC
DG07	Schwanger/Stillen	-9	nicht beantwortet	NOMINAL	MC
DG23	Brustentwicklung	1	Ja	NOMINAL	MC
DG23	Brustentwicklung	2	Nein	NOMINAL	MC
DG23	Brustentwicklung	-9	nicht beantwortet	NOMINAL	MC
DG09_01	Wie lange dauert Ihr Zyklus durchschnittlich?			TEXT	TXT
DG10_01	Wie lange dauert Ihre Menstruation durchschnittlich?			TEXT	TXT
DG13_01	Wie viele Menstruationszyklen haben Sie durchschnittlich pro Jahr?			TEXT	TXT
DG15	Hatten Sie schon einmal einen Zyklus, der mehr als 90 Tage dauerte?	1	Ja	NOMINAL	MC
DG15	ZyklusanamneseI	2	Nein	NOMINAL	MC
DG15	ZyklusanamneseI	-9	nicht beantwortet	NOMINAL	MC
DG24	Leiden oder litten Sie je an Akne?	1	Ja	NOMINAL	MC
DG24	Akne	2	Nein	NOMINAL	MC
DG24	Akne	3	weiß ich nicht	NOMINAL	MC
DG24	Akne	-9	nicht beantwortet	NOMINAL	MC
DG25	Leiden oder litten Sie je an übermässigem Haarausfall?	1	Ja	NOMINAL	MC
DG25	AlopezieI	2	Nein	NOMINAL	MC
DG25	AlopezieI	-9	nicht beantwortet	NOMINAL	MC
DG26	Damit Sie sich etwas unter "übermässigem Haarausfall" vorstellen können, sehen Sie dieses Bild mit verschiedenen Schweregraden des Haarausfalls.	1	AlopezieGradI.jpg	NOMINAL	MC
DG26	AlopezieII	2	AlopezieGradII.jpg	NOMINAL	MC
DG26	AlopezieII	3	AlopezieGradIII.jpg	NOMINAL	MC
DG26	AlopezieII	-9	nicht beantwortet	NOMINAL	MC
DG27	Leiden oder litten Sie je an übermässiger Körperbehaarung im Vergleich zu anderen Frauen?	1	Ja	NOMINAL	MC
DG27	HirsutismusI	2	Nein	NOMINAL	MC
DG27	HirsutismusI	3	weiß ich nicht	NOMINAL	MC
DG27	HirsutismusI	-9	nicht beantwortet	NOMINAL	MC
DG28	Die folgenden Abbildungen zeigen verschiedene Behaarungsstärken für einzelne Körperregionen. Bitte markieren Sie für jede Körperregion die Abbildung, die am ehesten Ihrem aktuellen Behaarungstyp entspricht	1	FG1.jpg	NOMINAL	MC
DG28	HirsutismusII	2	FG2.jpg	NOMINAL	MC
DG28	HirsutismusII	3	FG3.jpg	NOMINAL	MC
DG28	HirsutismusII	4	FG4.jpg	NOMINAL	MC
DG28	HirsutismusII	5	nichts davon trifft zu	NOMINAL	MC
DG28	HirsutismusII	-9	nicht beantwortet	NOMINAL	MC
DG29	Die folgenden Abbildungen zeigen verschiedene Behaarungsstärken für einzelne Körperregionen. Bitte markieren Sie für jede Körperregion die Abbildung, die am ehesten Ihrem aktuellen Behaarungstyp entspricht	1	FG5.jpg	NOMINAL	MC
DG29	HirsutismusIII	2	FG6.jpg	NOMINAL	MC
DG29	HirsutismusIII	3	FG7.jpg	NOMINAL	MC
DG29	HirsutismusIII	4	FG8.jpg	NOMINAL	MC
DG29	HirsutismusIII	5	nichts davon trifft zu	NOMINAL	MC
DG29	HirsutismusIII	-9	nicht beantwortet	NOMINAL	MC
DG30	Die folgenden Abbildungen zeigen verschiedene Behaarungsstärken für einzelne Körperregionen. Bitte markieren Sie für jede Körperregion die Abbildung, die am ehesten Ihrem aktuellen Behaarungstyp entspricht	1	FG9.jpg	NOMINAL	MC
DG30	HirsutismusIV	2	FG10.jpg	NOMINAL	MC
DG30	HirsutismusIV	3	FG11.jpg	NOMINAL	MC
DG30	HirsutismusIV	4	FG12.jpg	NOMINAL	MC
DG30	HirsutismusIV	5	nichts davon trifft zu	NOMINAL	MC
DG30	HirsutismusIV	-9	nicht beantwortet	NOMINAL	MC
DG31	Die folgenden Abbildungen zeigen verschiedene Behaarungsstärken für einzelne Körperregionen. Bitte markieren Sie für jede Körperregion die Abbildung, die am ehesten Ihrem aktuellen Behaarungstyp entspricht	1	FG13.jpg	NOMINAL	MC
DG31	HirsutismusV	2	FG14.jpg	NOMINAL	MC
DG31	HirsutismusV	3	FG15.jpg	NOMINAL	MC
DG31	HirsutismusV	4	FG16.jpg	NOMINAL	MC
DG31	HirsutismusV	5	nichts davon trifft zu	NOMINAL	MC
DG31	HirsutismusV	-9	nicht beantwortet	NOMINAL	MC
DG32	Die folgenden Abbildungen zeigen verschiedene Behaarungsstärken für einzelne Körperregionen. Bitte markieren Sie für jede Körperregion die Abbildung, die am ehesten Ihrem aktuellen Behaarungstyp entspricht	1	FG17.jpg	NOMINAL	MC
DG32	HirsutismusVI	2	FG18.jpg	NOMINAL	MC
DG32	HirsutismusVI	3	FG19.jpg	NOMINAL	MC
DG32	HirsutismusVI	4	FG20.jpg	NOMINAL	MC
DG32	HirsutismusVI	5	nichts davon trifft zu	NOMINAL	MC
DG32	HirsutismusVI	-9	nicht beantwortet	NOMINAL	MC
DG33	Die folgenden Abbildungen zeigen verschiedene Behaarungsstärken für einzelne Körperregionen. Bitte markieren Sie für jede Körperregion die Abbildung, die am ehesten Ihrem aktuellen Behaarungstyp entspricht	1	FG21.jpg	NOMINAL	MC
DG33	HirsutismusVII	2	FG22.jpg	NOMINAL	MC
DG33	HirsutismusVII	3	FG23.jpg	NOMINAL	MC
DG33	HirsutismusVII	4	FG24.jpg	NOMINAL	MC
DG33	HirsutismusVII	5	nichts davon trifft zu	NOMINAL	MC
DG33	HirsutismusVII	-9	nicht beantwortet	NOMINAL	MC
DG34	Die folgenden Abbildungen zeigen verschiedene Behaarungsstärken für einzelne Körperregionen. Bitte markieren Sie für jede Körperregion die Abbildung, die am ehesten Ihrem aktuellen Behaarungstyp entspricht	1	FG25.jpg	NOMINAL	MC
DG34	HirsutismusVIII	2	FG26.jpg	NOMINAL	MC
DG34	HirsutismusVIII	3	FG27.jpg	NOMINAL	MC
DG34	HirsutismusVIII	4	FG28.jpg	NOMINAL	MC
DG34	HirsutismusVIII	5	nichts davon trifft zu	NOMINAL	MC
DG34	HirsutismusVIII	-9	nicht beantwortet	NOMINAL	MC
DG35	Die folgenden Abbildungen zeigen verschiedene Behaarungsstärken für einzelne Körperregionen. Bitte markieren Sie für jede Körperregion die Abbildung, die am ehesten Ihrem aktuellen Behaarungstyp entspricht	1	FG29.jpg	NOMINAL	MC
DG35	HirsutismusIX	2	FG30.jpg	NOMINAL	MC
DG35	HirsutismusIX	3	FG31.jpg	NOMINAL	MC
DG35	HirsutismusIX	4	FG32.jpg	NOMINAL	MC
DG35	HirsutismusIX	5	nichts davon trifft zu	NOMINAL	MC
DG35	HirsutismusIX	-9	nicht beantwortet	NOMINAL	MC
DG36	Wurden bei Ihnen schon einmal die männlichen Sexualhormone im Blut gemessen?	1	Ja	NOMINAL	MC
DG36	Hormonlabor	2	Nein	NOMINAL	MC
DG36	Hormonlabor	-9	nicht beantwortet	NOMINAL	MC
DG37	Wurde dabei ein erhöhter Anteil männlicher Hormone festgestellt?	1	Ja	NOMINAL	MC
DG37	HormonlaborII	2	Nein	NOMINAL	MC
DG37	HormonlaborII	-9	nicht beantwortet	NOMINAL	MC
DG38	Wurde bei Ihnen schon einmal ein Ultraschall der Eierstöcke durchgeführt?	1	Ja	NOMINAL	MC
DG38	PCOMI	2	Nein	NOMINAL	MC
DG38	PCOMI	-9	nicht beantwortet	NOMINAL	MC
DG39_01_CN	PCOMII: Anzahl ausgewählter Optionen oder Code für Ausweichoption (falls < 0) für: Wurden dabei vergrösserte Eierstöcke festgestellt?	0	nicht beantwortet	NOMINAL	MC
DG39_01_1	PCOMII: Wurden dabei vergrösserte Eierstöcke festgestellt?/Ja	1	nicht gewählt	DICHOTOMOUS	CK
DG39_01_1	PCOMII: Wurden dabei vergrösserte Eierstöcke festgestellt?/Ja	2	ausgewählt	DICHOTOMOUS	CK
DG39_01_2	PCOMII: Wurden dabei vergrösserte Eierstöcke festgestellt?/Nein	1	nicht gewählt	DICHOTOMOUS	CK
DG39_01_2	PCOMII: Wurden dabei vergrösserte Eierstöcke festgestellt?/Nein	2	ausgewählt	DICHOTOMOUS	CK
DG39_02_CN	PCOMII: Anzahl ausgewählter Optionen oder Code für Ausweichoption (falls < 0) für: Wurde dabei eine erhöhte Anzahl Follikel (manchmal auch Zysten genannt) festgestellt?	0	nicht beantwortet	NOMINAL	MC
DG39_02_1	PCOMII: Wurde dabei eine erhöhte Anzahl Follikel (manchmal auch Zysten genannt) festgestellt?/Ja	1	nicht gewählt	DICHOTOMOUS	CK
DG39_02_1	PCOMII: Wurde dabei eine erhöhte Anzahl Follikel (manchmal auch Zysten genannt) festgestellt?/Ja	2	ausgewählt	DICHOTOMOUS	CK
DG39_02_2	PCOMII: Wurde dabei eine erhöhte Anzahl Follikel (manchmal auch Zysten genannt) festgestellt?/Nein	1	nicht gewählt	DICHOTOMOUS	CK
DG39_02_2	PCOMII: Wurde dabei eine erhöhte Anzahl Follikel (manchmal auch Zysten genannt) festgestellt?/Nein	2	ausgewählt	DICHOTOMOUS	CK
DG41	Hat Ihnen eine Ärzt:in jemals mitgeteilt, dass Sie ein Polycystisches Ovarialsyndrom (PCOS) haben?	1	Ja	NOMINAL	MC
DG41	Diagnoseerhalten	2	Nein	NOMINAL	MC
DG41	Diagnoseerhalten	-9	nicht beantwortet	NOMINAL	MC
DG43	Bevor wir anfangen können: Ist bei Ihnen ein Prolaktinom oder ein Androgenitales Syndrom (AGS) bekannt?	1	Ja, eine oder beide der oben genannten Erkrankungen liegen bei mir vor.	NOMINAL	MC
DG43	DifferentialdiagnoseII	2	Nein, keine der oben genannten Erkrankungen liegt bei mir vor.	NOMINAL	MC
DG43	DifferentialdiagnoseII	-9	nicht beantwortet	NOMINAL	MC
KH01	Ich fühle mich angespannt oder überreizt	1	meistens	NOMINAL	MC
KH01	HADSI	2	oft	NOMINAL	MC
KH01	HADSI	3	von Zeit zu Zeit (Gelegentlich)	NOMINAL	MC
KH01	HADSI	4	überhaupt nicht	NOMINAL	MC
KH01	HADSI	-9	nicht beantwortet	NOMINAL	MC
KH02	Ich kann mich heute noch so freuen wie früher	1	ganz genau so	NOMINAL	MC
KH02	HADSII	2	nicht ganz so sehr	NOMINAL	MC
KH02	HADSII	3	nur noch ein wenig	NOMINAL	MC
KH02	HADSII	4	kaum oder gar nicht	NOMINAL	MC
KH02	HADSII	-9	nicht beantwortet	NOMINAL	MC
KH03	Mich überkommt eine ängstliche Vorahnung, dass etwas Schreckliches passieren könnte	1	ja, sehr stark	NOMINAL	MC
KH03	HADSIII	2	ja, aber nicht zu stark	NOMINAL	MC
KH03	HADSIII	3	etwas, aber es macht mir keine Sorgen	NOMINAL	MC
KH03	HADSIII	4	überhaupt nicht	NOMINAL	MC
KH03	HADSIII	-9	nicht beantwortet	NOMINAL	MC
KH04	Ich kann lachen und die lustigen Dinge sehen	1	ja, so viel wie immer	NOMINAL	MC
KH04	HADSIV	2	nicht mehr ganz so viel	NOMINAL	MC
KH04	HADSIV	3	inzwischen viel weniger	NOMINAL	MC
KH04	HADSIV	4	überhaupt nicht	NOMINAL	MC
KH04	HADSIV	-9	nicht beantwortet	NOMINAL	MC
KH05	Mir gehen beunruhigende Gedanken durch den Kopf	1	einen Großteil der Zeit	NOMINAL	MC
KH05	HADSV	2	verhältnismäßig oft	NOMINAL	MC
KH05	HADSV	3	von Zeit zu Zeit, aber nicht zu oft	NOMINAL	MC
KH05	HADSV	4	nur gelegentlich/nie	NOMINAL	MC
KH05	HADSV	-9	nicht beantwortet	NOMINAL	MC
KH06	Ich fühle mich glücklich	1	überhaupt nicht	NOMINAL	MC
KH06	HADSVI	2	selten	NOMINAL	MC
KH06	HADSVI	3	manchmal	NOMINAL	MC
KH06	HADSVI	4	meistens	NOMINAL	MC
KH06	HADSVI	-9	nicht beantwortet	NOMINAL	MC
KH07	Ich kann behaglich dasitzen und mich entspannen	1	ja, natürlich	NOMINAL	MC
KH07	HADSVII	2	gewöhnlich schon	NOMINAL	MC
KH07	HADSVII	3	nicht oft	NOMINAL	MC
KH07	HADSVII	4	überhaupt nicht	NOMINAL	MC
KH07	HADSVII	-9	nicht beantwortet	NOMINAL	MC
KH08	Ich fühle mich in meinen Aktivitäten gebremst	1	fast immer	NOMINAL	MC
KH08	HADSVIII	2	sehr oft	NOMINAL	MC
KH08	HADSVIII	3	manchmal	NOMINAL	MC
KH08	HADSVIII	4	überhaupt nicht	NOMINAL	MC
KH08	HADSVIII	-9	nicht beantwortet	NOMINAL	MC
KH09	Ich habe manchmal ein ängstliches Gefühl in der Magengegend	1	überhaupt nicht	NOMINAL	MC
KH09	HADSIX	2	gelegentlich	NOMINAL	MC
KH09	HADSIX	3	ziemlich oft	NOMINAL	MC
KH09	HADSIX	4	sehr oft	NOMINAL	MC
KH09	HADSIX	-9	nicht beantwortet	NOMINAL	MC
KH10	Ich habe das Interesse an meiner äußeren Erscheinung verloren	1	ja, das stimmt genau	NOMINAL	MC
KH10	HADSX	2	ich kümmere mich nicht so darum wie ich sollte	NOMINAL	MC
KH10	HADSX	3	evtl. kümmere ich mich zu wenig darum	NOMINAL	MC
KH10	HADSX	4	ich kümmere mich so viel darum wie immer	NOMINAL	MC
KH10	HADSX	-9	nicht beantwortet	NOMINAL	MC
KH11	Ich fühle mich rastlos, muss immer in Bewegung sein	1	ja, tatsächlich sehr	NOMINAL	MC
KH11	HADSXI	2	ziemlich	NOMINAL	MC
KH11	HADSXI	3	nicht sehr	NOMINAL	MC
KH11	HADSXI	4	überhaupt nicht	NOMINAL	MC
KH11	HADSXI	-9	nicht beantwortet	NOMINAL	MC
KH12	Ich blicke mit Freude in die Zukunft	1	ja, sehr	NOMINAL	MC
KH12	HADSXII	2	eher weniger als früher	NOMINAL	MC
KH12	HADSXII	3	viel weniger als früher	NOMINAL	MC
KH12	HADSXII	4	kaum bis gar nicht	NOMINAL	MC
KH12	HADSXII	-9	nicht beantwortet	NOMINAL	MC
KH13	Mich überkommt plötzlich ein panikartiger Zustand	1	ja, tatsächlich sehr oft	NOMINAL	MC
KH13	HADSXIII	2	ziemlich oft	NOMINAL	MC
KH13	HADSXIII	3	nicht sehr oft	NOMINAL	MC
KH13	HADSXIII	4	überhaupt nicht	NOMINAL	MC
KH13	HADSXIII	-9	nicht beantwortet	NOMINAL	MC
KH14	Ich kann mich an einem guten Buch, einer Radio- oder Fernsehsendung freuen	1	oft	NOMINAL	MC
KH14	HADSXIV	2	manchmal	NOMINAL	MC
KH14	HADSXIV	3	eher selten	NOMINAL	MC
KH14	HADSXIV	4	sehr selten	NOMINAL	MC
KH14	HADSXIV	-9	nicht beantwortet	NOMINAL	MC
SD01	Geschlecht	1	weiblich	NOMINAL	MC
SD01	Geschlecht	2	männlich	NOMINAL	MC
SD01	Geschlecht	3	divers	NOMINAL	MC
SD01	Geschlecht	4	keine Angabe	NOMINAL	MC
SD01	Geschlecht	-9	nicht beantwortet	NOMINAL	MC
SD04_01	Alter (Geburtsjahr): Geburtsjahr			TEXT	TXT
SD10	Formale Bildung	1	SchülerIn	NOMINAL	MC
SD10	Formale Bildung	2	Schule beendet ohne Abschluss	NOMINAL	MC
SD10	Formale Bildung	3	Hauptschulabschluss/Volksschulabschluss	NOMINAL	MC
SD10	Formale Bildung	4	Realschulabschluss (Mittlere Reife)	NOMINAL	MC
SD10	Formale Bildung	5	Abschluss Polytechnische Oberschule 10. Klasse	NOMINAL	MC
SD10	Formale Bildung	6	Fachhochschulreife (Abschluss einer Fachoberschule)	NOMINAL	MC
SD10	Formale Bildung	7	Abitur, allgemeine oder fachgebundene Hochschulreife (Gymnasium bzw. EOS)	NOMINAL	MC
SD10	Formale Bildung	8	Hochschulabschluss	NOMINAL	MC
SD10	Formale Bildung	9	Anderer Schulabschluss:	NOMINAL	MC
SD10	Formale Bildung	-9	nicht beantwortet	NOMINAL	MC
SD10_09	Formale Bildung: Anderer Schulabschluss			TEXT	TXT
SD13	Erwerbstätigkeit	1	Ja, ich bin erwerbstätig.	NOMINAL	MC
SD13	Erwerbstätigkeit	2	Nein, ich bin arbeitslos.	NOMINAL	MC
SD13	Erwerbstätigkeit	3	Nein, ich bin Rentner:in.	NOMINAL	MC
SD13	Erwerbstätigkeit	5	Nein, ich bin nichts von alledem.	NOMINAL	MC
SD13	Erwerbstätigkeit	-9	nicht beantwortet	NOMINAL	MC
SD14	Beschäftigung	1	Schüler/in	NOMINAL	MC
SD14	Beschäftigung	2	In Ausbildung	NOMINAL	MC
SD14	Beschäftigung	3	Student/in	NOMINAL	MC
SD14	Beschäftigung	4	Angestellte/r	NOMINAL	MC
SD14	Beschäftigung	5	Beamte/r	NOMINAL	MC
SD14	Beschäftigung	6	Selbstständig	NOMINAL	MC
SD14	Beschäftigung	7	Arbeitslos/Arbeit suchend	NOMINAL	MC
SD14	Beschäftigung	9	Im Ruhestand	NOMINAL	MC
SD14	Beschäftigung	8	Sonstiges:	NOMINAL	MC
SD14	Beschäftigung	-9	nicht beantwortet	NOMINAL	MC
SD14_08	Beschäftigung: Sonstiges			TEXT	TXT
SD17_01	Größe: Größe ... cm			TEXT	TXT
SD17_02	Größe: Gewicht ... kg			TEXT	TXT
SD18	Zivilstand	1	ledig	NOMINAL	MC
SD18	Zivilstand	3	in einer Partnerschaft	NOMINAL	MC
SD18	Zivilstand	2	verheiratet	NOMINAL	MC
SD18	Zivilstand	4	verwitwet	NOMINAL	MC
SD18	Zivilstand	5	geschieden	NOMINAL	MC
SD18	Zivilstand	6	andere/keine Angabe	NOMINAL	MC
SD18	Zivilstand	-9	nicht beantwortet	NOMINAL	MC
SD19	Partnerschaft	1	Nein	NOMINAL	MC
SD19	Partnerschaft	2	Ja seit < 1 Jahr	NOMINAL	MC
SD19	Partnerschaft	3	Ja seit > 1 Jahr	NOMINAL	MC
SD19	Partnerschaft	4	Ja seit > 5 Jahren	NOMINAL	MC
SD19	Partnerschaft	5	Ja seit >10 Jahren	NOMINAL	MC
SD19	Partnerschaft	-9	nicht beantwortet	NOMINAL	MC
SD07	Abstammung	1	Deutschland	NOMINAL	MC
SD07	Abstammung	2	Österreich	NOMINAL	MC
SD07	Abstammung	3	Schweiz	NOMINAL	MC
SD07	Abstammung	4	Anderes Land:	NOMINAL	MC
SD07	Abstammung	-9	nicht beantwortet	NOMINAL	MC
SD07_04	Abstammung: Anderes Land			TEXT	TXT
SD21_01	AbstammungII: Geburtsland			TEXT	TXT
SD24_01	AbstammungV: Mutter			TEXT	TXT
SD24_02	AbstammungV: Vater			TEXT	TXT
SD28	AbstammungX: Ausweichoption (negativ) oder Anzahl ausgewählter Optionen			METRIC	TXT
SD28_01	AbstammungX: Weiß	1	nicht gewählt	DICHOTOMOUS	CK
SD28_01	AbstammungX: Weiß	2	ausgewählt	DICHOTOMOUS	CK
SD28_02	AbstammungX: Person of Colour	1	nicht gewählt	DICHOTOMOUS	CK
SD28_02	AbstammungX: Person of Colour	2	ausgewählt	DICHOTOMOUS	CK
SD28_03	AbstammungX: Schwarz	1	nicht gewählt	DICHOTOMOUS	CK
SD28_03	AbstammungX: Schwarz	2	ausgewählt	DICHOTOMOUS	CK
SD28_04	AbstammungX: Jüdisch	1	nicht gewählt	DICHOTOMOUS	CK
SD28_04	AbstammungX: Jüdisch	2	ausgewählt	DICHOTOMOUS	CK
SD28_05	AbstammungX: Russischsprachig jüdisch	1	nicht gewählt	DICHOTOMOUS	CK
SD28_05	AbstammungX: Russischsprachig jüdisch	2	ausgewählt	DICHOTOMOUS	CK
SD28_06	AbstammungX: Muslimisch	1	nicht gewählt	DICHOTOMOUS	CK
SD28_06	AbstammungX: Muslimisch	2	ausgewählt	DICHOTOMOUS	CK
SD28_07	AbstammungX: Sinti und Roma	1	nicht gewählt	DICHOTOMOUS	CK
SD28_07	AbstammungX: Sinti und Roma	2	ausgewählt	DICHOTOMOUS	CK
SD28_08	AbstammungX: Afrodeutsch	1	nicht gewählt	DICHOTOMOUS	CK
SD28_08	AbstammungX: Afrodeutsch	2	ausgewählt	DICHOTOMOUS	CK
SD28_09	AbstammungX: Arabisch	1	nicht gewählt	DICHOTOMOUS	CK
SD28_09	AbstammungX: Arabisch	2	ausgewählt	DICHOTOMOUS	CK
SD28_10	AbstammungX: Asiatisch-Deutsch	1	nicht gewählt	DICHOTOMOUS	CK
SD28_10	AbstammungX: Asiatisch-Deutsch	2	ausgewählt	DICHOTOMOUS	CK
SD28_11	AbstammungX: Polnisch-Deutsch	1	nicht gewählt	DICHOTOMOUS	CK
SD28_11	AbstammungX: Polnisch-Deutsch	2	ausgewählt	DICHOTOMOUS	CK
SD28_12	AbstammungX: Russlanddeutsch	1	nicht gewählt	DICHOTOMOUS	CK
SD28_12	AbstammungX: Russlanddeutsch	2	ausgewählt	DICHOTOMOUS	CK
SD28_13	AbstammungX: Türkisch-Deutsch	1	nicht gewählt	DICHOTOMOUS	CK
SD28_13	AbstammungX: Türkisch-Deutsch	2	ausgewählt	DICHOTOMOUS	CK
SD28_14	AbstammungX: Für mich treffen andere Selbstbezeichnungen zu, und zwar	1	nicht gewählt	DICHOTOMOUS	CK
SD28_14	AbstammungX: Für mich treffen andere Selbstbezeichnungen zu, und zwar	2	ausgewählt	DICHOTOMOUS	CK
SD28_14a	AbstammungX: Für mich treffen andere Selbstbezeichnungen zu, und zwar (offene Eingabe)			TEXT	TXT
TX02_01	Teilnehmer-ID: [01]			TEXT	TXT
ZE01_01	ZE01: Bitte beschreiben: Wie oft haben Sie während der letzten vier Wochen schlecht geschlafen, …			TEXT	TXT
ZE02_01	ZE02: Bitte beschreiben: Falls Sie eine/n Mitbewohner:in / Partner:in haben, fragen Sie sie/ihn bitte, ob und wie oft er/sie bei Ihnen folgendes bemerkt hat.			TEXT	TXT
FINISHED	Wurde die Befragung abgeschlossen (letzte Seite erreicht)?	0	abgebrochen	BOOL	TXT
FINISHED	Wurde die Befragung abgeschlossen (letzte Seite erreicht)?	1	ausgefüllt	BOOL	TXT
